# Supplementary material for: Enhancing bloodstream infection diagnostics: a novel filtration and targeted next-generation sequencing approach for precise pathogen identification
Source: Front Microbiol. 2025 Mar 20;16:1538265. doi: 10.3389/fmicb.2025.1538265 (PMC11965694; doi:10.3389/fmicb.2025.1538265)
Supplement: Supplementary file 2 [file Table_1.xlsx]

## Sheet: Table S1
Table S1. tNGS panel pathogen list.
Bacteria(178)
Actinomyces israelii	Aeromonas caviae	Aeromonas hydrophila	Aggregatibacter actinomycetemcomitans	Alcaligenes faecalis
Acinetobacter baumannii	Acinetobacter calcoaceticus	Acinetobacter johnsonii	Acinetobacter lwoffii	Acinetobacter radioresistens
Aliarcobacter butzleri	Arcanobacterium haemolyticum	Bacillus anthracis	Bacillus cereus	Bacillus pumilus
Burkholderia cenocepacia	Burkholderia cepacia	Burkholderia mallei	Bacillus thuringiensis	Bacteroides fragilis
Bacteroides ovatus	Bacteroides thetaiotaomicron	Bifidobacterium animalis	Bifidobacterium breve	Bifidobacterium dentium
Bifidobacterium longum	Bordetella bronchiseptica	Bordetella hinzii	Bordetella holmesii	Bordetella parapertussis
Bordetella pertussis	Brucella intermedia	Burkholderia pseudomallei	Coxiella burnetii	Cutibacterium acnes
Campylobacter coli	Campylobacter concisus	Campylobacter fetus	Campylobacter jejuni	Campylobacter upsaliensis
Capnocytophaga gingivalis	Capnocytophaga granulosa	Capnocytophaga haemolytica	Capnocytophaga ochracea	Capnocytophaga sputigena
Citrobacter freundii	Clostridioides difficile	Clostridium butyricum	Clostridium perfringens	Clostridium septicum
Clostridium tetani	Corynebacterium accolens	Corynebacterium afermentans	Corynebacterium diphtheriae	Corynebacterium jeikeium
Corynebacterium kutscheri	Corynebacterium pseudotuberculosis	Corynebacterium silvaticum	Corynebacterium striatum	Corynebacterium ulcerans
Dolosigranulum pigrum	Elizabethkingia anophelis	Elizabethkingia meningoseptica	Enterobacter asburiae	Enterobacter cloacae subsp. Cloacae
Escherichia coli	Enterococcus faecium	Erysipelothrix rhusiopathiae	Enterococcus faecalis	Enterobacter hormaechei
Enterococcus avium	Enterococcus casseliflavus	Fusobacterium necrophorum	Fusobacterium nucleatum	Fusobacterium periodonticum
Gardnerella vaginalis	Haemophilus influenzae	Haemophilus parainfluenzae	Kingella kingae	Klebsiella aerogenes
Klebsiella oxytoca	Klebsiella pneumoniae	Klebsiella variicola	Leifsonia aquatica	Listeria monocytogenes
Lactobacillus gasseri	Lactococcus garvieae	Legionella pneumophila	Micrococcus luteus	Moraxella catarrhalis
Mycobacteroides abscessus subsp. massiliense	Mycolicibacterium fortuitum	Morganella morganii	Mycobacterium avium subsp. paratuberculosis MAP4	Mycobacterium canettii
Mycobacterium colombiense	Mycobacterium gordonae	Mycobacterium haemophilum	Mycobacterium intracellulare	Mycobacterium kansasii
Mycobacterium leprae	Mycobacterium tuberculosis	Mycobacteroides abscessus	Mycolicibacterium iranicum	Neisseria flavescens
Nocardia farcinica	Neisseria gonorrhoeae	Neisseria meningitidis	Neisseria subflava	Nocardia abscessus
Nocardia pneumoniae	Nocardia veterana	Nocardiopsis dassonvillei	Orientia tsutsugamushi	Paenibacillus mucilaginosus
Porphyromonas gingivalis	Parvimonas micra	Pasteurella multocida	Phocaeicola vulgatus	Plesiomonas shigelloides
Prevotella enoeca	Prevotella bivia	Prevotella buccae	Prevotella buccalis	Prevotella denticola
Proteus vulgaris	Prevotella intermedia	Prevotella loescheii	Prevotella melaninogenica	Proteus mirabilis
Pseudomonas putida	Providencia alcalifaciens	Pseudomonas aeruginosa	Pseudomonas fluorescens	Pseudomonas mosselii
Ralstonia solanacearum	Salmonella bongori	Salmonella enterica	Salmonella enterica subsp. enterica serovar Weltevreden	Schaalia odontolytica
Shewanella putrefaciens	Shigella dysenteriae	Shigella flexneri	Staphylococcus aureus subsp. aureus MW2	Staphylococcus capitis subsp. Capitis
Staphylococcus epidermidis	Staphylococcus equorum	Staphylococcus haemolyticus	Staphylococcus hominis	Staphylococcus lugdunensis
Stenotrophomonas maltophilia	Streptobacillus moniliformis	Streptococcus agalactiae	Streptococcus anginosus	Streptococcus constellatus
Streptococcus dysgalactiae	Streptococcus gallolyticus	Streptococcus gordonii	Streptococcus intermedius	Streptococcus milleri
Streptococcus mitis	Streptococcus pneumoniae	Streptococcus pyogenes	Streptococcus salivarius	Streptococcus sanguinis
Streptococcus suis	Stutzerimonas stutzeri	Serratia marcescens	Tropheryma whipplei	Vibrio vulnificus
Veillonella dispar	Veillonella parvula	Vibrio cholerae	Vibrio harveyi	Vibrio parahaemolyticus
Yersinia frederiksenii	Yersinia intermedia	Yersinia pseudotuberculosis
Virus(96)
Betapolyomavirus hominis	Coxsackievirus B6	Coxsackievirus B4	Coxsackievirus B2	Coxsackievirus B5
Coxsackievirus A4	Coxsackievirus B3	Coxsackievirus A9	Echovirus E11	enterovirus A
Enterovirus A71	Echovirus E18	Echovirus E2	Echovirus E30	Echovirus E9
Echovirus E6	Enterovirus A114	enterovirus B	enterovirus D	Enterovirus D68
Human mastadenovirus D	Human adenovirus B2	Human respirovirus 3	Human orthorubulavirus 2	Human alphaherpesvirus 3
Hepatitis B virus	Human adenovirus 1	Human adenovirus 35	Human betaherpesvirus 7	Hantaan orthohantavirus
Human adenovirus 7	Human mastadenovirus A	Human adenovirus B1	Human bocavirus 3	Human adenovirus 54
Human alphaherpesvirus 1	Human alphaherpesvirus 2	Human coronavirus OC43	Human Coronavirus NL63	Human coronavirus HKU1
Human astrovirus	Human astrovirus BF34	Human parvovirus B19	Human gammaherpesvirus 4	Human betaherpesvirus 6A
Human betaherpesvirus 6B	Human rotavirus A	Human gammaherpesvirus 8	Human bocavirus	Human bocavirus 2c
Human mastadenovirus C	Human coronavirus 229E	Human respirovirus 1	Human betaherpesvirus	Human mastadenovirus E
Human mastadenovirus F	Human betaherpesvirus 5	Human orthorubulavirus 4	Human bocavirus 4	Human metapneumovirus
Influenza A virus (A/Korea/426/1968(H2N2))	Influenza A virus (A/California/07/2009(H1N1))	Influenza A virus (A/Shanghai/02/2013(H7N9))	Influenza C virus	Influenza A virus (A/goose/Guangdong/1/1996(H5N1))
Influenza A virus (A/New York/392/2004(H3N2))	Influenza A virus (A/Puerto Rico/8/1934(H1N1))	Influenza A virus (A/Hong Kong/1073/99(H9N2))	Influenza B virus (B/Lee/1940)	Japanese encephalitis virus
JC polyomavirus	Measles morbillivirus	Mumps orthorubulavirus	Middle East respiratory syndrome-related coronavirus	Norovirus GIV
Norovirus GIII	Norovirus GI	Norovirus GII	Norovirus GV	Paslahepevirus balayani
Poliovirus 1	Respiratory syncytial virus	rhinovirus C	Rhinovirus B	Rhinovirus A
Rubella virus	Saint Louis encephalitis virus	Sapovirus C12	Severe Acute Respiratory Syndrome Coronavirus	Severe acute respiratory syndrome coronavirus 2
Sapovirus Mc10	Sapovirus Hu/Dresden/pJG-Sap01/DE	Sapovirus Hu/Nagoya/NGY-1/2012/JPN	Tick-borne encephalitis virus	West Nile virus
WU Polyomavirus
Fungus(29)
Aspergillus nidulans	Aspergillus flavus	Aspergillus clavatus	Aspergillus ustus	Aspergillus niger
Aspergillus fumigatus	Aspergillus oryzae	Aspergillus versicolor	Aspergillus terreus	Blastomyces parvus
[Candida] glabrata	Candida albicans	Coccidioides immitis	[Candida] auris	Candida parapsilosis
Cryptococcus gattii VGI	Candida tropicalis	Cryptococcus neoformans	Emmonsia crescens	Histoplasma capsulatum
Malassezia furfur	Pneumocystis jirovecii	Rhizopus arrhizus	Rhizopus microsporus	Saccharomyces cerevisiae
Schizophyllum commune	Scedosporium apiospermum	Sporothrix schenckii	Talaromyces marneffei
Others(27)
Angiostrongylus cantonensis	Bartonella henselae	Babesia microti	Bartonella bacilliformis	Borreliella burgdorferi
Borrelia recurrentis	Bartonella vinsonii	Bartonella quintana	Chlamydia psittaci	Chlamydia trachomatis
Chlamydia pneumoniae	Entamoeba histolytica	Leptospira interrogans	Metamycoplasma hominis	Mycoplasmoides pneumoniae
Mycoplasmoides genitalium	Plasmodium vivax	Plasmodium malariae	Plasmodium ovale	Plasmodium falciparum
Rickettsia akari	Rickettsia felis	Schistosoma japonicum	Toxoplasma gondii	Treponema pallidum subsp. pertenue
Ureaplasma parvum	Ureaplasma urealyticum
Resistant Gene(150)
AAC(2')-Ib	AAC(2')-Ic	AAC(3)-Ib	AAC(3)-IIa	AAC(3)-IIg
AAC(3)-IV	AAC(6')-Ia	AAC(6')-Ib	AAC6_Ie_APH2_Ia	aadA
aadA3	Abau_ampC_BLA	ACC-1c	AcrF	acrR
ACT-1	ACT-10	ACT-5	adeB	adeF
ANT(2'')-Ia	ANT(4')-Ib	APH(2'')-IIIa	APH(3')-Ia	APH(3'')-Ib
APH(3')-IIa	APH(6)-Id	armA	basR	CTX-M-9
catB3	catB8	cls	CMY-2	CTX-M-1
CTX-M-25	DHA-10	DHA-1	Ecol_ampC_BLA	Ecol_mdfA
emrA	EreA	EreB	ErmA	ErmB
ErmF	folP	GIM-1	gyrA	gyrB
GES-1	GES-4	IMI-1	IMP-1	IMP-31
IMP-4	IND-5	IND-7	KPC-2	KPC-3
LpxA	LpxC	MCR-1.1	MCR-2.1	MCR-3.1
MCR-4.1	MCR-5.1	MCR-7.1	MCR-8.1	mecA
mphB	mprF	msrA	mtrC	mtrD
mtrE	mel	menA	NmcA	NmcR
NDM-5	nfsA	OXA-7	OXA-58	OXA-66
ompF	oprD	OXA-10	OXA-15	oqxA
oqxB	OXA-1	OXA-48	OXA-55	OXA-198
OXA-23	OXA-24	OXA-69	Paer_catB6	parC
parE	patA	patB	PhoQ	pmrA
PBP1a	PBP2	PBP2x	PBP3	PER-1
PER-2	pgsA	PhoP	qacA	QnrA1
QnrB1	QnrB4	QnrS1	ramR	rmtA
rmtB	rmtD	rpoB	rpoC	SPM-1
Sent_cmlA	SFH-1	SHV-1	SHV-11	SME-1
soxR	soxS	TEM-1	TEM-2	TEM-30
tet(A)	tet(D)	tet(M)	tet(Q)	tet(T)
tet(W)	TolC	vanA	vanC	vanD
VIM-1	VIM-2	vanG	VEB-1	walK

## Sheet: Table S2
Table S2. The ZymoBIOMICS microbial community DNA standards microbial list.
No.	Standard	Cat No.	Name
1	ZymoBIOMICS™ Microbial Community DNA Standard	D6306	Pseudomonas aeruginosa
2			Escherichia coli
3			Salmonella enterica
4			Limosilactobacillus fermentum
5			Enterococcus faecalis
6			Staphylococcus aureus
7			Listeria monocytogenes
8			Bacillus subtilis
9			Saccharomyces cerevisiae
10			Cryptococcus neoformans

## Sheet: Table S3
Table S3. Clinical information of patients with infections.
No.	Sample Type	Sex.	Age	Preliminary diagnosis	Clinical diagnosis
S1	Blood	Male	21	pulmonary infection	Sputum: Streptococcus pneumoniae, Pseudomonas aeruginosa
S2	Blood	Female	75	myeloid leukemia, lung infection, blood infection	Negative
S3	Blood	Female	56	septic shock: catheter-related (IABP), acute myocardial infarction	Blood culture: Staphylococcus hominis subsp. hominis
S4	Blood	Male	66	cerebral infarction	Blood culture: Staphylococcus saprophyticus
S5	Blood	Male	55	myocardial infarction, pulmonary infection	Sputum: Acinetobacter baumannii
S6	Blood	Male	77	abdominal infection, pulmonary infection	Blood culture: Staphylococcus epidermidis
S7	Blood	Male	71	abdominal infection, pulmonary infection	Alveolar NGS and blood culture: Stenotrophomonas maltophilia
S8	Blood	Female	40	cerebral hemorrhage, intracranial infection	Sputum: Enterobacter cloacae
S9	Blood	Male	36	cerebral hemorrhage, intracranial infection	Alveolar: Enterobacter cloacae, Sputum: Staphylococcus aureus
S10	Blood	Female	57	severe pneumonia	Alveolar NGS: Pneumocystis jirovecii, Human herpesvirus 7
S11	Blood	Male	45	acute severe pancreatitis	Negative
S12	Blood	Male	41	liver abscess, septic shock	Liver abscess fluid: multi-drug resistant Escherichia coli, Blood culture: Streptococcus constellatus
S13	Blood	Male	63	large area cerebral infarction, pulmonary infection	Alveolar NGS: Acinetobacter baumannii, Haemophilus haemolyticus
S14	Blood	Male	87	multiple ulcers and perforation of the rectum, septic shock, multiple organ dysfunction (heart, kidney, coagulation)	Pus culture: multi-drug resistant Escherichia coli, anaerobic blood culture: Clostridium septicum
S15	Blood	Male	73	traumatic acute subdural hemorrhage (left frontal-temporal-parietal-occipital), brain herniation, pulmonary infection	Blood and cerebrospinal fluid NGS: Epstein-Barr virus
S16	Blood	Female	50	septic shock, knee abscess, diabetes	Negative
S17	Blood	Female	72	septic shock, pulmonary infection	Blood culture showed Proteus mirabilis, Klebsiella pneumoniae

## Sheet: Table S4
Table S4. The efficacy of the filter and tNGS panels in clinical samples (RPM).
Group	No.	Stenotrophomonas maltophilia	Streptococcus pneumoniae	Pseudomonas aeruginosa	Klebsiella pneumoniae	Human betaherpesvirus 5	Staphylococcus aureus subsp. aureus MW2	Human gammaherpesvirus 4	Staphylococcus hominis	Staphylococcus epidermidis	Staphylococcus haemolyticus	Bacteroides thetaiotaomicron	Bacteroides fragilis	Mycobacterium tuberculosis	human mastadenovirus c	human bocavirus	Mycoplasmoides pneumoniae
Unfilter	S1	23626	65	/	/	/	/	/	/	/	/	/	/	/	/	/	/
	S2	16886	48	/	/	/	/	/	/	/	/	/	/	/	/	/	/
	S3	/	/	/	/	/	/	/	/	/	/	/	/	/	/	/	/
	S4	/	/	/	/	/	/	/	/	/	/	/	/	/	/	/	/
	S5	16584	/	/	/	/	117	/	/	/	/	/	/	/	/	/	/
	S6	/	/	/	/	/	/	3340	/	/	/	/	/	/	/	/	/
	S7	/	/	/	/	36	/	/	/	/	/	/	/	/	/	/	/
	S8	/	/	/	/	/	/	/	/	/	/	/	/	/	/	/	/
	S9	/	/	/	/	/	/	/	30	/	/	/	/	/	/	/	/
	S10	/	/	/	/	/	/	/	289	50	1057	/	/	/	/	/	/
	S11	/	/	/	/	/	/	/	/	/	/	/	/	/	/	/	/
	S12	/	/	/	/	/	/	/	/	/	/	68	650	/	/	/	/
	S13	/	/	/	/	/	/	/	/	/	/	/	/	/	/	/	/
	S14	/	/	/	/	/	/	/	/	/	/	/	/	/	32	/	/
	S15	/	/	/	/	/	/	/	/	/	/	/	/	/	/	/	/
	S16	/	/	/	/	/	/	/	/	/	/	/	/	/	/	43	/
	S17	/	/	/	/	/	/	/	/	/	/	/	/	/	/	4008	80
Filter	S1+	131784	289	69	/	/	/	/	/	/	/	/	/	/	/	/	/
	S2+	91461	/	/	/	/	/	/	/	/	/	/	/	/	/	/	/
	S3+	/	/	/	83	/	/	/	/	/	/	/	/	/	/	/	/
	S4+	/	/	/	/	162	/	/	/	/	/	/	/	/	/	/	/
	S5+	105954	/	/	/	/	396	/	/	/	/	/	/	/	/	/	/
	S6+	/	/	350	/	/	/	630	/	/	/	/	/	/	/	/	/
	S7+	/	187	/	/	233	/	/	/	/	/	/	/	/	/	/	/
	S8+	/	/	/	/	/	/	/	27	/	/	/	/	/	/	/	/
	S9+	/	/	/	/	/	/	/	154	/	/	/	/	/	/	/	/
	S10+	/	/	/	/	/	/	/	115	/	/	/	/	/	/	/	/
	S11+	/	/	/	/	/	/	/	53	/	/	/	/	/	/	/	/
	S12+	/	/	/	/	/	/	/	48	/	/	41	/	/	/	/	/
	S13+	/	/	/	/	/	/	/	182	/	/	/	/	/	/	/	/
	S14+	/	/	/	/	/	/	/	/	/	/	/	/	1479	/	/	/
	S15+	/	/	/	/	/	/	/	/	/	40	/	/	/	/	/	/
	S16+	/	34	/	/	/	/	/	/	/	/	/	/	/	/	34	/
	S17+	/	/	/	/	/	/	/	/	19	/	/	/	/	/	295	/

## Sheet: Table S5
Table S4. The efficacy of the filter and mNGS panels in clinical samples (RPM).
Group	No.	Stenotrophomonas maltophilia	Streptococcus pneumoniae	Pseudomonas aeruginosa	Klebsiella pneumoniae	Human betaherpesvirus 5	Staphylococcus aureus subsp. aureus MW2	Human gammaherpesvirus 4	Staphylococcus hominis	Staphylococcus epidermidis	Staphylococcus haemolyticus	Bacteroides thetaiotaomicron	Bacteroides fragilis	Mycobacterium tuberculosis	human mastadenovirus c	human bocavirus	Mycoplasmoides pneumoniae	Moraxella osloensis	Escherichia coli	Alloprevotella tannerae	Porphyromonas endodontalis	Bacteroides thetaiotaomicron	Xanthomonas campestris
Unfilter	S1	5573
	S2	131288
	S3																	1138
	S4
	S5	1085
	S7
	S12												2874							707	376	239
	S14									35								3					37
	S17
Filter	S1+	68461
	S2+	853678
	S3+								2560
	S4+																		1536
	S5+	37124
	S7+	54
	S12+												1771							1404	566	239
	S14+
	S17+																	13

## Sheet: Table S6
Table S6A. Results of Resistance genes
	category	class	genus	Antibiotic Resistance Genes	raw_reads	reads/M	cp/ml	relative_abundance(%)	historical_median/controls(reads/M)	S16_N/max_control_N/max_N	S16/controls(cp/ml)	amplicons_passed	diagnosis	note	DRP	summary
S16	Antibiotic Resistance	Penams, Penems, Cephalosporins, Monobactams	Antibiotic Inactivation Enzymes	TEM-30	10	43	116	0	-|-	<43|0|176>	<117|0>	1|1	High	TEM-30 is an inhibitor-resistant β-lactamase found in Escherichia coli. It exhibits resistance to amoxicillin-clavulanate, ticarcillin-clavulanate, kanamycin, and neomycin, and intermediate resistance to mezlocillin and piperacillin.	-	[0, 0, 0, 0, 0, 0, 0, 0, 0, 0, 0, 0, 0, 0, 0, 0, 0, 0, 0, 0, 0, 0, 0, 0, 0, 0, 0, 0, 0, 0, 0, 43, 176, 0, 69]
	Antibiotic Resistance	Penams, Penems, Cephalosporins, Monobactams	Antibiotic Inactivation Enzymes	TEM-2	3	13	35	0	-|-	<13|0|122>	<35|0>	1|1	High	TEM-2 is a broad-spectrum β-lactamase. Its resistance spectrum includes penams, penems, cephalosporins, and monobactams. The resistance mechanism primarily involves the production of antibiotic inactivation enzymes, which weaken or nullify the effect of antibiotics.	-	[0, 0, 0, 0, 0, 0, 0, 0, 0, 0, 0, 0, 0, 0, 0, 0, 0, 0, 0, 0, 0, 0, 0, 0, 0, 0, 0, 3, 0, 0, 0, 13, 122, 0, 19]
S16+	Antibiotic Resistance	Penams, Penems, Cephalosporins, Monobactams	Antibiotic Inactivation Enzymes	TEM-30	26	176	124	0	-|-	<176|0|176>	<124|0>	1|1	High	TEM-30 is an inhibitor-resistant β-lactamase found in Escherichia coli. It exhibits resistance to amoxicillin-clavulanate, ticarcillin-clavulanate, kanamycin, and neomycin, and intermediate resistance to mezlocillin and piperacillin.	-	[0, 0, 0, 0, 0, 0, 0, 0, 0, 0, 0, 0, 0, 0, 0, 0, 0, 0, 0, 0, 0, 0, 0, 0, 0, 0, 0, 0, 0, 0, 0, 43, 176, 0, 69]
	Antibiotic Resistance	Penams, Penems, Cephalosporins, Monobactams	Antibiotic Inactivation Enzymes	TEM-2	18	122	86	0	-|-	<122|0|122>	<86|0>	1|1	High	TEM-2 is a broad-spectrum β-lactamase. Its resistance spectrum includes penams, penems, cephalosporins, and monobactams. The resistance mechanism primarily involves the production of antibiotic inactivation enzymes, which weaken or nullify the effect of antibiotics.	-	[0, 0, 0, 0, 0, 0, 0, 0, 0, 0, 0, 0, 0, 0, 0, 0, 0, 0, 0, 0, 0, 0, 0, 0, 0, 0, 0, 3, 0, 0, 0, 13, 122, 0, 19]
	Antibiotic Resistance	Penams	Antibiotic Target Replacement or Substitution	mecA	2	14	10	0	-|-	<14|0|14>,<0|0|6>	<10|0>,<0|0>	1|2	High	mecA, also known as PBP2A, encodes penicillin-binding protein 2a (PBP2a), a bacterial alternative target protein that confers resistance to antibiotic inhibition. Acquired through horizontal gene transfer, the foreign PBP2a enables peptidoglycan synthesis in the presence of β-lactams, allowing bacterial growth and reproduction. It primarily confers resistance to penams.	Staphylococcus haemolyticus	[0, 0, 0, 0, 0, 0, 0, 0, 0, 0, 0, 0, 0, 0, 0, 0, 0, 0, 0, 0, 0, 0, 0, 0, 0, 0, 0, 0, 0, 0, 0, 0, 14, 0, 6]
	Antibiotic Resistance	Aminoglycosides	Antibiotic Inactivation Enzymes	ANT(4')-Ib	1	7	5	0	-|-	<7|0|7>	<5|0>	1|1	High	ANT(4')-Ib, derived from the kanamycin nucleotidyltransferase sequence in Staphylococcus aureus plasmids, confers resistance to kanamycin, neomycin, and other aminoglycoside antibiotics.	-	[0, 0, 0, 0, 0, 0, 0, 0, 0, 0, 0, 0, 0, 0, 0, 0, 0, 0, 0, 0, 0, 0, 0, 0, 0, 0, 0, 0, 0, 0, 0, 0, 7, 0, 0]
S17	Antibiotic Resistance	Tetracyclines	Antibiotic Efflux Pump	tet(Q)	1	20	128	0	-|-	<0|0|0>,<20|0|20>,<0|0|0>	<0|0>,<128|0>,<0|0>	1|3	High	Tet(Q) is a ribosomal protection protein that confers resistance to tetracycline antibiotics. Its gene is associated with conjugative transposons and has been found in both Gram-positive and Gram-negative bacteria. The resistance mechanism primarily involves protecting the antibiotic target from binding by the antibiotic.	-	[0, 0, 0, 0, 0, 0, 0, 0, 0, 0, 0, 0, 0, 0, 0, 0, 0, 0, 0, 0, 0, 0, 0, 0, 0, 0, 0, 0, 0, 0, 0, 0, 0, 20, 6]
S17+	Antibiotic Resistance	Penams, Penems, Cephalosporins, Monobactams	Antibiotic Inactivation Enzymes	TEM-30	11	69	136	0	-|-	<69|0|176>	<136|0>	1|1	High	TEM-30 is an inhibitor-resistant β-lactamase found in Escherichia coli. It exhibits resistance to amoxicillin-clavulanate, ticarcillin-clavulanate, kanamycin, and neomycin, and intermediate resistance to mezlocillin and piperacillin.	-	[0, 0, 0, 0, 0, 0, 0, 0, 0, 0, 0, 0, 0, 0, 0, 0, 0, 0, 0, 0, 0, 0, 0, 0, 0, 0, 0, 0, 0, 0, 0, 43, 176, 0, 69]
	Antibiotic Resistance	Penams, Penems, Cephalosporins, Monobactams	Antibiotic Inactivation Enzymes	TEM-2	3	19	38	0	-|-	<19|0|122>	<38|0>	1|1	High	TEM-2 is a broad-spectrum β-lactamase. Its resistance spectrum includes penams, penems, cephalosporins, and monobactams. The resistance mechanism primarily involves the production of antibiotic inactivation enzymes, which weaken or nullify the effect of antibiotics.	Pseudomonas aeruginosa	[0, 0, 0, 0, 0, 0, 0, 0, 0, 0, 0, 0, 0, 0, 0, 0, 0, 0, 0, 0, 0, 0, 0, 0, 0, 0, 0, 3, 0, 0, 0, 13, 122, 0, 19]
	Antibiotic Resistance	Tetracyclines	Antibiotic Efflux Pump	tet(Q)	1	6	12	0	-|-	<0|0|0>,<6|0|20>,<0|0|0>	<0|0>,<12|0>,<0|0>	1|3	High	Tet(Q) is a ribosomal protection protein that confers resistance to tetracycline antibiotics. Its gene is associated with conjugative transposons and has been found in both Gram-positive and Gram-negative bacteria. The resistance mechanism primarily involves protecting the antibiotic target from binding by the antibiotic.	Staphylococcus aureus	[0, 0, 0, 0, 0, 0, 0, 0, 0, 0, 0, 0, 0, 0, 0, 0, 0, 0, 0, 0, 0, 0, 0, 0, 0, 0, 0, 0, 0, 0, 0, 0, 0, 20, 6]
	Antibiotic Resistance	Penams	Antibiotic Target Replacement or Substitution	mecA	1	6	12	0	-|-	<0|0|14>,<6|0|6>	<0|0>,<12|0>	1|2	High	mecA, also known as PBP2A, encodes penicillin-binding protein 2a (PBP2a), a bacterial alternative target protein that confers resistance to antibiotic inhibition. Acquired through horizontal gene transfer, the foreign PBP2a enables peptidoglycan synthesis in the presence of β-lactams, allowing bacterial growth and reproduction. It primarily confers resistance to penams.	Staphylococcus aureus, Staphylococcus epidermidis, Staphylococcus hominis	[0, 0, 0, 0, 0, 0, 0, 0, 0, 0, 0, 0, 0, 0, 0, 0, 0, 0, 0, 0, 0, 0, 0, 0, 0, 0, 0, 0, 0, 0, 0, 0, 14, 0, 6]
Table S6B. Clinical antimicrobial susceptibility testing
	Antibiotic (Class)	MIC (μg/mL)	Susceptibility (S/I/R)	Breakpoint Criteria (CLSI 2023)
S16	Ampicillin (Penicillins)	>32	R	≤8 (S), ≥32 (R)
	Ceftriaxone (3rd-gen cephalosporin)	4	R (ESBL-producing)	≤1 (S), ≥4 (R)
	Piperacillin-Tazobactam	8/4	S	≤16/4 (S)
	Ciprofloxacin (Fluoroquinolone)	>2	R	≤0.5 (S), ≥1 (R)
	Amikacin (Aminoglycoside)	≤4	S	≤16 (S)
	Ertapenem (Carbapenem)	0.5	S	≤0.5 (S)
S17	Ampicillin (Penicillin)	>32	R	≤8 (S), ≥32 (R)
	Ceftriaxone (3rd-gen cephalosporin)	4	R	≤1 (S), ≥4 (R)
	Piperacillin-Tazobactam	16/4	S	≤16/4 (S)
	Ciprofloxacin (Fluoroquinolone)	>2	R	≤0.5 (S), ≥1 (R)
	Gentamicin (Aminoglycoside)	8	I	≤4 (S), 8 (I), ≥16 (R)
	Amikacin (Aminoglycoside)	≤4	S	≤16 (S)
	Meropenem (Carbapenem)	0.25	S	≤1 (S), 2 (I), ≥4 (R)
	Ertapenem (Carbapenem)	0.5	S	≤0.5 (S), 1 (I), ≥2 (R)
	Colistin (Polymyxin)	≤1	S	≤2 (S), ≥4 (R)
Note:
MIC: Minimum Inhibitory Concentration
S: Susceptible, I: Intermediate, R: Resistant
ESBL-producing: Indicates resistance mediated by extended-spectrum β-lactamase.
